# Supplementary material for: Marine toxin domoic acid alters nitrogen cycling in sediments
Source: Nat Commun. 2023 Nov 30;14:7873. doi: 10.1038/s41467-023-43265-4 (PMC10689436; doi:10.1038/s41467-023-43265-4)
Supplement: Supplementary file 4 — Supplementary Dataset 1 [file 41467_2023_43265_MOESM4_ESM.xlsx]

## Sheet: Sheet1
# Gene Family	AD0.5_10	AD0.5_10	AD0.5_10	AOM_10	AOM_10	AOM_10	CK_10	CK_10	CK_10	AD0.5_25	AD0.5_25	AD0.5_25	AOM_25	AOM_25	AOM_25	CK_25	CK_25	CK_25	Gene_name	Definition	KEGG Pathway
K00114	12.862	15.852	14.154	36.465	33.08	32.588	24.122	26.073	20.852	28.156	17.416	17.966	31.958	33.639	35.123	29.683	25.687	26.196	exaA	alcohol dehydrogenase (cytochrome c)	map00010, map00625, map01100, map01110, map01120, map01130
K00121	238.469	276.488	256.71	558.017	545.927	551.972	269.839	306.512	304.832	295.056	291.555	229.277	373.888	373.494	265.564	334.005	324.505	372.346	frmA, ADH5, adhC	S-(hydroxymethyl)glutathione dehydrogenase / alcohol dehydrogenase	map00010, map00071, map00350, map00625, map00626, map00680, map00830, map00980, map00982, map01100, map01110, map01120, map01130, map01200, map01220, map05204
K00128	324.114	329.733	321.747	758.427	738.32	748.373	395.986	397.577	381.771	494.969	434.58	413.535	620.221	562.716	488.884	595.903	478.224	472.013	ALDH	aldehyde dehydrogenase (NAD+)	map00010, map00053, map00071, map00280, map00310, map00330, map00340, map00380, map00410, map00561, map00620, map00625, map00903, map00981, map01100, map01110, map01120, map01130
K00131	237.252	234.429	232.409	555.17	543.193	549.181	234.637	219.199	218.599	31.574	69.195	55.681	49.2255	79.312	55.1654	40.357	86.86	89.125	gapN	glyceraldehyde-3-phosphate dehydrogenase (NADP+)	map00010, map00030, map01100, map01120, map01200
K00134	678.299	657.317	691.439	1587.22	1533.96	1560.59	687.334	704.929	683.957	470.319	525.573	561.951	589.847	683.1	668.765	677.028	664.939	588.379	GAPDH, gapA	glyceraldehyde 3-phosphate dehydrogenase	map00010, map00710, map01100, map01110, map01120, map01130, map01200, map01230, map04066, map05010
K00138	92.873	101.485	109.282	217.323	218.86	218.091	66.389	58.93	69.476	84.387	82.097	115.462	114.302	96.3813	127.62	30.745	49.707	56.114	aldB	aldehyde dehydrogenase	map00010, map00620, map01100, map01110, map01120
K00150	16.704	15.025	16.037	39.0874	47.7539	43.4206	17.279	24.211	22.765	6.798	5.118	2.804	18.6965	15.4619	18.9216	10.405	6.952	10.331	gap2	glyceraldehyde-3-phosphate dehydrogenase (NAD(P))	map00010, map00710, map01100, map01110, map01120, map01130, map01200, map01230
K00161	408.01	410.243	415.37	954.743	926.784	940.764	415.585	397.138	420.4	256.734	289.59	266.885	326.668	370.895	311.145	344.42	314.246	315.334	PDHA, pdhA	pyruvate dehydrogenase E1 component alpha subunit	map00010, map00020, map00620, map01100, map01110, map01120, map01130, map01200, map04066, map04922, map05230
K00162	557.797	509.014	532.419	1305.24	1263.27	1284.26	603.204	612.132	613.521	299.67	354.355	252.872	379.573	456.579	294.161	400.526	456.337	430.58	PDHB, pdhB	pyruvate dehydrogenase E1 component beta subunit	map00010, map00020, map00620, map01100, map01110, map01120, map01130, map01200, map04066, map04922, map05230
K00163	61.141	72.063	47.628	143.07	147.577	145.324	68.275	68.42	54.183	72.526	95.765	95.036	99.6865	114.464	102.864	144.929	117.446	164.611	aceE	pyruvate dehydrogenase E1 component	map00010, map00020, map00620, map01100, map01110, map01120, map01130, map01200
K00174	125.519	134.968	130.485	293.714	292.196	292.955	162.794	157.393	154.449	47.815	93.189	53.355	69.2376	111.056	52.3463	147.915	132.44	146.141	korA, oorA, oforA	2-oxoglutarate/2-oxoacid ferredoxin oxidoreductase subunit alpha	map00010, map00020, map00620, map00650, map00720, map01100, map01110, map01120, map01130, map01200
K00175	164.511	158.757	156.025	384.956	379.788	382.372	214.054	194.78	211.718	56.063	104.191	54.842	79.4008	125.612	54.1485	152.417	178.284	226.963	korB, oorB, oforB	2-oxoglutarate/2-oxoacid ferredoxin oxidoreductase subunit beta	map00010, map00020, map00620, map00650, map00720, map01100, map01110, map01120, map01130, map01200
K00382	645.194	641.473	620.224	1509.75	1459.59	1484.67	637.239	603.91	628.494	612.932	584.878	611.5	765.575	761.561	728.818	690.196	628.694	662.605	DLD, lpd, pdhD	dihydrolipoamide dehydrogenase	map00010, map00020, map00260, map00280, map00620, map00630, map00640, map01100, map01110, map01120, map01130, map01200
K00627	195.324	185.973	174.479	457.058	449.006	453.032	178.554	191.275	195.094	91.545	83.076	80.262	123.122	97.6765	84.9575	151.937	119.835	113.545	DLAT, aceF, pdhC	pyruvate dehydrogenase E2 component (dihydrolipoamide acetyltransferase)	map00010, map00020, map00620, map01100, map01110, map01120, map01130, map01200
K00845	47.876	57.157	44.271	112.03	117.779	114.904	46.225	33.035	38.457	37.915	135.602	259.094	57.0389	167.168	301.702	44.609	40.797	44.519	glk	glucokinase	map00010, map00052, map00500, map00520, map00521, map00524, map01100, map01110, map01120, map01130, map01200
K00850	274.187	256.328	286.469	641.598	626.164	633.881	260.641	247.505	240.495	53.597	80.379	68.355	76.3622	94.1084	70.5263	54.396	117.225	94.255	pfkA, PFK	6-phosphofructokinase 1	map00010, map00030, map00051, map00052, map00680, map01100, map01110, map01120, map01130, map01200, map01230, map03018, map04152, map05230
K00873	299.278	288.38	283.283	700.311	682.528	691.419	264.369	244.79	258.161	239.278	220.887	248.74	305.158	280.001	289.153	303.984	190.103	192.515	PK, pyk	pyruvate kinase	map00010, map00230, map00620, map01100, map01110, map01120, map01130, map01200, map01230, map04922, map04930, map05165, map05203, map05230
K00886	84.976	66.287	67.336	198.844	201.12	199.982	50.052	56.142	59.098	8.209	8.64	11.316	20.4351	15.8023	41.395	6.221	11.416	16.391	ppgK	polyphosphate glucokinase	map00010, map00520, map01100, map01110, map01120, map01130, map01200
K00927	234.046	240.04	234.869	547.668	535.991	541.829	258.03	254.656	270.558	201.835	212.154	182.847	259.021	268.447	209.291	65.934	178.776	160.296	PGK, pgk	phosphoglycerate kinase	map00010, map00710, map01100, map01110, map01120, map01130, map01200, map01230
K01596	19.264	19.62	14.373	45.0778	53.5046	49.2912	16.406	23.022	17.374	5.847	10.798	4.735	17.5247	12.0528	16.5812	10.771	49.113	77.101	E4.1.1.32, pckA, PCK	phosphoenolpyruvate carboxykinase (GTP)	map00010, map00020, map00620, map01100, map01110, map01120, map01130, map03320, map04068, map04151, map04152, map04910, map04920, map04922, map04931, map04964
K01610	467.392	463.933	461.204	1093.7	1060.18	1076.94	473.234	463.97	464.692	240.567	278.132	265.053	306.747	355.736	308.924	351.062	374.696	374.719	E4.1.1.49, pckA	phosphoenolpyruvate carboxykinase (ATP)	map00010, map00020, map00620, map00710, map01100, map01110, map01120, map01130, map01200
K01623	4.333	8.084	8.958	10.1392	19.9637	15.0514	0.444	2.264	0	20.468	34.607	79.285	35.5407	33.5521	83.7734	16.645	19.053	10.218	ALDO	fructose-bisphosphate aldolase, class I	map00010, map00030, map00051, map00680, map00710, map01100, map01110, map01120, map01130, map01200, map01230
K01624	444.561	454.798	436.91	1040.27	1008.89	1024.58	554.704	550.36	554.255	226.576	321.002	212.691	289.507	412.453	245.461	382.996	362.013	413.188	FBA, fbaA	fructose-bisphosphate aldolase, class II	map00010, map00030, map00051, map00680, map00710, map01100, map01110, map01120, map01130, map01200, map01230
K01689	537.975	520.785	550.958	1258.86	1218.74	1238.8	546.994	543.161	547.962	351.536	358.441	322.99	443.483	461.984	379.144	371.429	385.275	423.958	ENO, eno	enolase	map00010, map00680, map01100, map01110, map01120, map01130, map01200, map01230, map03018, map04066
K01785	118.848	117.168	140.345	278.104	277.21	277.657	94.231	103.11	102.292	11.656	24.248	18.893	24.6825	19.8471	10.5783	8.553	21.91	26.699	galM, GALM	aldose 1-epimerase	map00010, map00052, map01100, map01110, map01120, map01130
K01803	128.97	118.51	132.29	301.79	299.948	300.869	91.169	104.827	95.397	141.025	98.506	102.105	184.091	118.09	111.431	28.663	38.861	60.092	TPI, tpiA	triosephosphate isomerase (TIM)	map00010, map00051, map00562, map00710, map01100, map01110, map01120, map01130, map01200, map01230
K01810	152.98	135.136	151.104	357.973	353.884	355.929	126.405	124.003	130.383	197.517	126.882	128.09	253.7	155.632	142.925	136.174	87.31	101.841	GPI, pgi	glucose-6-phosphate isomerase	map00010, map00030, map00500, map00520, map01100, map01110, map01120, map01130, map01200
K01834	23.869	27.204	25.78	55.8535	63.8493	59.8514	32.946	26.552	29.585	1.261	5.317	4.448	11.8738	15.1986	16.929	12.134	19.572	6.368	PGAM, gpmA	2,3-bisphosphoglycerate-dependent phosphoglycerate mutase	map00010, map00260, map00680, map01100, map01110, map01120, map01130, map01200, map01230, map04922, map05230
K01835	70.622	79.058	63.63	165.255	168.875	167.065	58.872	57.203	67.526	53.095	46.275	40.431	75.7437	48.9888	36.6824	9.683	9.332	30.022	pgm	phosphoglucomutase	map00010, map00030, map00052, map00230, map00500, map00520, map00521, map01100, map01110, map01120, map01130
K01895	405.835	432.374	382.43	949.654	921.898	935.776	455.585	468.461	482.246	210.935	281.273	213.298	270.234	359.891	246.197	369.964	326.365	367.923	ACSS, acs	acetyl-CoA synthetase	map00010, map00620, map00630, map00640, map00680, map00720, map01100, map01110, map01120, map01130, map01200
K03737	217.251	183.869	201.799	508.367	498.263	503.315	254.192	261.133	246.446	82.344	167.365	104.519	111.784	209.191	114.357	194.909	197.376	200.635	por, nifJ	pyruvate-ferredoxin/flavodoxin oxidoreductase	map00010, map00020, map00620, map00650, map00720, map01100, map01110, map01120, map01130, map01200
K03841	377.595	345.002	370.419	883.572	858.459	871.016	405.994	397.633	417.568	102.349	164.511	123.502	136.434	205.415	137.364	200.428	227.025	196.16	FBP, fbp	fructose-1,6-bisphosphatase I	map00010, map00030, map00051, map00680, map00710, map01100, map01110, map01120, map01130, map01200, map04152, map04910
K11532	46.411	69.256	39.345	108.602	114.488	111.545	36.161	48.035	46.747	140.714	103.954	88.814	183.708	125.298	95.3226	27.113	94.292	109.735	glpX-SEBP	fructose-1,6-bisphosphatase II / sedoheptulose-1,7-bisphosphatase	map00010, map00030, map00051, map00680, map00710, map01100, map01110, map01120, map01130, map01200
K11645	106.536	101.12	99.34	249.294	249.552	249.423	96.454	96.103	84.543	21.074	31.249	16.448	36.2874	29.1094	7.61498	46.96	43.568	46.773	fbaB	fructose-bisphosphate aldolase, class I	map00010, map00030, map00051, map00680, map00710, map01100, map01110, map01120, map01130, map01200, map01230
K15633	159.003	156.65	162.602	372.067	367.414	369.741	122.533	127.293	128.289	173.014	163.532	163.126	223.508	204.12	185.389	150.807	125.862	103.169	gpmI	2,3-bisphosphoglycerate-independent phosphoglycerate mutase	map00010, map00260, map00680, map01100, map01110, map01120, map01130, map01200, map01230
K15778	20.418	29.007	22.56	47.7781	56.097	51.9376	21.612	25.524	25.539	139.451	108.911	144.518	182.152	131.856	162.836	72.594	79.113	101.329	pmm-pgm	phosphomannomutase / phosphoglucomutase	map00010, map00030, map00051, map00052, map00230, map00500, map00520, map00521, map01100, map01110, map01120, map01130
K21071	255.278	232.637	246.346	597.351	583.686	590.519	382.209	342.408	319.495	110.134	212.454	101.917	146.027	268.844	111.203	299.974	207.192	212.151	pfk, pfp	ATP-dependent phosphofructokinase / diphosphate-dependent phosphofructokinase	map00010, map00030, map00051, map00052, map00680, map01100, map01110, map01120, map01130
K00140	81.051	83.432	65.61	189.659	192.303	190.981	91.545	98.703	95.464	251.938	172.392	189.642	320.758	215.842	217.526	144.646	173.625	190.459	mmsA, iolA, ALDH6A1	malonate-semialdehyde dehydrogenase (acetylating) / methylmalonate-semialdehyde dehydrogenase	map00280, map00410, map00562, map00640, map01100, map01200
K01692	27.957	34.472	29.124	65.4194	73.0326	69.226	37.253	39.286	31.159	7.397	2.711	4.249	19.4346	18.6463	17.1702	49.519	57.736	44.548	paaF, echA	enoyl-CoA hydratase	map00071, map00280, map00281, map00310, map00360, map00362, map00380, map00410, map00627, map00640, map00650, map00903, map00930, map01100, map01110, map01120, map01130, map01212
