# Supplementary material for: Marine toxin domoic acid alters nitrogen cycling in sediments
Source: Nat Commun. 2023 Nov 30;14:7873. doi: 10.1038/s41467-023-43265-4 (PMC10689436; doi:10.1038/s41467-023-43265-4)
Supplement: Supplementary file 6 — Source Data [file 41467_2023_43265_MOESM6_ESM.xlsx]

## Sheet: S1
Fig.1a:The variations of DIN concentrations in the overlying water
Days	CK	AOM	AD0.1	AD0.5	AD1.0
0	0.11	0.11	0.12	0.11	0.11
3	0.16	0.66	0.71	0.78	0.76
6	0.16	0.96	0.92	0.98	1.19
9	0.19	0.87	0.91	1.11	1.29
12	0.17	0.65	0.67	1.21	1.36
15	0.16	0.23	0.16	1.33	1.41
18	0.13	0.13	0.16	1.32	1.42
21	0.12	0.11	0.16	1.31	1.39
24	0.11	0.12	0.11	1.25	1.36122
27	0.1	0.098	0.12	1.23	1.3511
30	0.095	0.095	0.12	1.19	1.34121

## Sheet: S2
	Fig.1b:Potential nitrification rate
	CK	AOM	AD0.1	AD0.5	AD1.0
Day10	0.2221	0.39212	0.40223	0.67521	0.76251
Day25	0.1921	0.29212	0.30223	0.55521	0.72251
	Fig.1b:Potential DNRA rate
	CK	AOM	AD0.1	AD0.5	AD1.0
Day10	1.9281	2.3493	2.2132	3.4531	4.2123
Day25	1.3281	1.6493	1.6132	2.9531	3.8123
	Fig.1b:Potential denitrification rate
	CK	AOM	AD0.1	AD0.5	AD1.0
Day10	5.2653	7.2212	7.1221	4.1232	3.6322
Day25	4.3653	6.3612	6.3621	3.1232	2.6322
	Fig.1b:Potential Anammox rate
	CK	AOM	AD0.1	AD0.5	AD1.0
Day10	0.31293	0.3982	0.3638	0.2219	0.1392
Day25	0.29293	0.3682	0.3638	0.1819	0.1192

## Sheet: S3
	Table.S1:Relative abundance of N cycling genes
Gene	AD0.5_10	AOM_10	CK_10	AD0.5_25	AOM_25	CK_25
napA	114.003	134.456	129.447	55.3473	74.2833	45.3473
nosZ	189.275	236.571	212.378	203.871	303.301	322.543
nirK	23.9393	28.0603	24.5077	7.42567	18.4017	25.4737
nirS	33.468	45.8397	38.5263	11.177	15.71	39.1177
norB	146.649	193.064	195.077	90.0753	137.751	131.438
narG	28.5467	29.3143	30.6193	32.5143	41.5397	47.9217
nrfA	6.70533	7.097	0.620667	28.5237	5.22467	3.398
amoC	18.8057	12.153	11.721	75.3193	34.2757	49.8493
hao	2.288	0.443333	1.22333	0.949	2.21667	3.82033
nxrB	28.5467	7.981	30.6193	32.5143	11.5397	47.9217
hzsB	3.3551	6.41467	16.2193	2.06693	35.309	4.071
ureC	84.8193	67.9817	56.2817	81.68	71.8253	65.4727
nifH	15.664	48.4773	36.3747	2.57633	8.642	6.93167

## Sheet: S4
	Table.S2:Relative abundance of resistance genes
Gene	AD0.5_10	AOM_10	CK_10	AD0.5_25	AOM_25	CK_25
FliL	5.43433	1.40567	1.21833	168.905	62.43	149.14
FlhF	5.43433	4.37767	1.21833	9.35933	3.455	0.755667
CheB	19.1297	7.52667	2.99267	68.177	7.83433	15.755
CheD	5.91567	2.74567	1.53333	54.44	12.2043	16.109
CheR	9.00433	6.691	4.051	96.689	5.14133	15.0997
CheZ	4.06167	2.98333	0.560333	5.15167	0.718	1.706
RimM	168.601	92.8813	115.052	79.501	34.7813	45.9413
sbcD	7.209	4.021	0.803	17.9783	3.90867	2.16333
LptA	11.128	6.75433	0.344	83.1297	23.035	37.64

## Sheet: S5
Fig.S1：Changes of DA concentrations in the system
Days	DA=0.1	DA=0.5	DA=1.0
0	0.1	0.5	0.99
3	0.1	0.497	1
6	0.1	0.5	0.99
9	0.1	0.498	1
12	0.081	0.45	0.93
15	0.055	0.415	0.81
18	0.031	0.365	0.68
21	0.013	0.31	0.56
24	0	0.245	0.43
27	0	0.18	0.3
30	0	0.115	0.21

## Sheet: S6
	Fig.S2:N cycling pathways
	AD0.5_10	AOM_10	CK_10	AD0.5_25	AOM_25	CK_25
Nitrification	6.16717	4.03425	2.99067	0.214083	0.129829	0.110383
Denitrification	24.532	31.2222	29.6665	82.6755	117.81	96.6755
DNRA	17.8869	15.0368	13.5732	13.976	10.7226	4.0982
Nitrogen fixation	1.0305	2.56091	1.51743	2.37167	6.51379	4.72654
Ammonification	28.256	24.6483	17.615	23.0957	22.8253	15.4727

## Sheet: S7
	Fig.S3: carbon metabolism pathways
	AD0.5_10	AOM_10	CK_10	AD0.5_25	AOM_25	CK_25
Glycolysis	99.09	121	105.08	60.33	91	87.54
Citrate cycle	188.55	256	204.01	99.13	196	174.7
Malonate semialdehyde pathway	42.85	37.76	37.32	63.94	67.76	59.25
